# Supplementary material for: Animating and exploring phylogenies with fibre plots
Source: F1000Res. 2017 Apr 5;5:2790. Originally published 2016 Nov 29. [Version 3] doi: 10.12688/f1000research.10274.3 (PMC5389409; doi:10.12688/f1000research.10274.3)
Supplement: Supplementary file 1 [file f1000research-5-12226-s0001.tgz]

Archive with 1 entries (1 files):
- 3eb93382-667e-4154-b22d-66eaac73a576.R
